# Supplementary material for: Pyruvate Homeostasis as a Determinant of Parasite Growth and Metabolic Plasticity in Toxoplasma gondii
Source: mBio. 2019 Jun 11;10(3):e00898-19. doi: 10.1128/mBio.00898-19 (PMC6561023; doi:10.1128/mBio.00898-19)
Supplement: TABLE S1 [file mBio.00898-19-st001.xlsx]

## Sheet: primers
Table S1. Primers used in this study.
Primer	Sequence	Use
gRNA-PYK1-F	5’-GCGAGCGTCTGTCGTCACTGGTTTTAGAGCTAGAAATAGC-3’	To construct the PYK1 specific CRISPR plasmid
gRNA-PYK2-F	5’-GCCCGTTGCAAACTACCCAGGTTTTAGAGCTAGAAATAGC-3’	To construct the PYK2 specific CRISPR plasmid
gRNA-GT1-F	5’-GTAGATCTCACGCAGCAGAGGTTTTAGAGCTAGAAATAGC-3’	To construct the GT1 specific CRISPR plasmid
gRNA-UPRT-F	5’-GGCGTCTCGATTGTGAGAGCGTTTTAGAGCTAGAAATAGC-3’	To construct the UPRT specific CRISPR plasmid
gRNA-R	5’-AACTTGACATCCCCATTTAC-3’	To construct gene specific CRISPR plasmids
DHFR-F	5’-AAGCTTCGCCAGGCTGTAAATCC-3’	Amplification of DHFR for p PYK1::DHFR construction
DHFR-R	5’-ACTGCAGAACAGAGCAGGTGCG-3’	Amplification of DHFR for p PYK1::DHFR construction
U5 PYK1-F	5’-AAAACGACGGCCAGTGAATTCCCACATAAGAACTTCAACCAACACG-3’	Amplification of 5’-homology of PYK1 for p PYK1::DHFR construction
U5 PYK1-R	5’-TACAGCCTGGCGAAGCTTTGTGATAAGAGAGGAGAGCAGGTAA-3’	Amplification of 5’-homology of PYK1 for p PYK1::DHFR construction
U3 PYK1-F	5’-ACTGCAGAACAGAGCAGGTGCG-3’	Amplification of 3’-UTR of PYK1 for p PYK1::DHFR construction
U3 PYK1-R	5’-GACCATGATTACGCCAAGCTTTCCACCAGCAGCAGGGATG-3’	Amplification of 3’-UTR of PYK1 for p PYK1::DHFR construction
pUC19 Forward	5’-TGTGAAATTGTTATCCGCTC-3’	Amplification of pUC19 for p PYK1::DHFR and p GT1::CAT construction
pUC19 Reverse	5’-AACGTCGTGACTGGGAA-3’	Amplification of pUC19 for p PYK1::DHFR and p GT1::CAT construction
iPYK1-puc19-5H-F	5’-AAGCTTGGCGTAATCATGGTC-3’	Amplification of pUC19::5H from pPYK1::DHFR plasmid for pTet-off:: PYK-Ty construction
iPYK1-puc19-5H-R	5’-CTCACGGGATTTACAGCCTGCTGCAATGCACTGGAGTCAC-3’	Amplification of pUC19::5H from pPYK1::DHFR plasmid for pTet-off:: PYK-Ty construction
SAG1-TetO7-F	5’-CAGGCTGTAAATCCCGTGAG-3’	Amplification of SAG1-TetO7 for pTet-off:: PYK-Ty construction
SAG1-TetO7-R	5’-ATCGAGCGGGTCCTGGTTCGTGTGGACCTCCATTTTGTCGAAAAAGGGAATTCAAG-3’	Amplification of SAG1-TetO7 for pTet-off:: PYK-Ty construction
iPYK1-3H-F	5’-CGAACCAGGACCCGCTCGATGCATCTAAACAACCGCAGAC-3’	Amplification of 3’-homology of PYK1 for pTet-off:: PYK-Ty construction
iPYK1-3H-R	5’-GACCATGATTACGCCAAGCTTCATTCTGCTTCTCCGTTCAC-3’	Amplification of 3’-homology of PYK1 for pTet-off:: PYK-Ty construction
iPYK1-PCR1-F	5’-CGCCATATTGAGACTATGCC-3’	PCR1 of iPYK1
iPYK1-PCR1-R	5’-GACAGAGTTGTCTCGACAACG-3’	PCR1 of iPYK1
iPYK1-PCR2-F	5’-CTGATTCTCACTGTTCTCGG-3’	PCR2 of iPYK1
iPYK1-PCR2-R	5’-CACGATCTTCAGAGTGGCGC-3’	PCR2 of iPYK1
iPYK1-PCR3-F	5’-GGACGCATAAGCCACGATAC-3’	PCR3 of iPYK1
iPYK1-PCR3-R	5’-GAGTCATCACAGAACTGGC-3’	PCR3 of iPYK1
pVec-TubHA-F	5’-TATCCTTACGATGTTCCAGA-3’	Amplification of pTub::HA::CAT for pTub:: PYK1::HA::CAT , pTub:: PYK2(apico)::CAT and pTub:: PYK2(cyto)::CAT construction
pVec-TubHA-R	5’-CTTGCTCACCATTTTAGATC-3’	Amplification of pTub::HA::CAT for pTub:: PYK1::HA::CAT , pTub:: PYK2(apico)::CAT and pTub:: PYK2(cyto)::CAT construction
PYK1CDS-F	5’-GATCTAAAATGGTGAGCAAGATGGCATCTAAACAACCGCAG-3’	Amplification of PYK1CDS for pTub:: PYK1::HA::CAT construction and PCR4 of iPYK1comp
PYK1CDS-R	5’-TCTGGAACATCGTAAGGATACTCCACAGTAAGAACCTTGAG-3’	Amplification of PYK1CDS for pTub:: PYK1::HA::CAT construction
cat-5UTR-F-2	5’-CGATAAGCTTGATATCGAATTCCTG-3’	Amplification of Tub:: PYK1::HA::CAT for iPYK1comp strain construction
dhfr-Ter-R-2	5’-CTGTAGCCTGCCAGAACACTTG-3’	Amplification of Tub:: PYK1::HA::CAT for iPYK1comp strain construction
PCR4-3'-in-dhfrTer-R	5’-GTCACCCGCAACTCGCTTTC-3’	PCR4 of iPYK1comp , iPYK1/pyk2(cyto) and iPYK1/pyk2(apico)
PCR5-5'-in-upUPRT-F	5’-GAACGCGTGTATCCCGCTTC-3’	PCR5 of iPYK1comp , iPYK1/pyk2(cyto) and iPYK1/pyk2(apico)
PCR5-3'-in-downUPRT-R	5’-CCTATCGCTCTTCACCTTCTC-3’	PCR5 of iPYK1comp, iPYK1/pyk2(cyto) and iPYK1/pyk2(apico)
PUC19-Fw	5’-GGCGTAATCATGGTCATAGC-3’	Amplification of pUC19 for p PYK2::DHFR construction
PUC19-Rv	5’-CTCGAATTCACTGGCCGTCG-3’	Amplification of pUC19 for p PYK2::DHFR construction
5'-DHFR	5’-CAGGCTGTAAATCCCGTGAG-3’	Amplification of DHFR for p PYK2::DHFR construction
3'-DHFR	5’-GATTCCGTCAGCGGTCTGTC-3’	Amplification of DHFR for p PYK2::DHFR construction
PYK2-5H-F	5’-CGTACCGCTAGCCAGGAAGATGTTAGCGCCGACAGTGACC-3’	Amplification of 5’-homology of PYK2 for pPYK2::DHFR construction
PYK2-5H-R-DHFR	5’-CTCACGGGATTTACAGCCTGCCTGTGAGAAGAGGGAACAT-3’	Amplification of 5’-homology of PYK2 for pPYK2::DHFR construction
PYK2-3H-DHFR-F	5’-GACAGACCGCTGACGGAATCTATCTGTTGACTCGTGACGG-3’	Amplification of 3’-homology of PYK2 for p PYK2::DHFR construction
PYK2-3H-R	5’-GCTATGACCATGATTACGCCGGCAGTTGCTACGTGTAGAC-3’	Amplification of 3’-homology of PYK2 for p PYK2::DHFR construction
PYK2-PCR1-F	5’- CTGTCGTCATCAGACTGGAG-3’	PCR1 of RHΔHX-Δpyk2
PYK2-PCR1-R	5’- CGGGAAAGTCACGCATATGG-3’	PCR1 of RHΔHX-Δpyk2
PCR2-DHFR-3H-F	5’- CGCACGGACGAATCCAGATG-3’	PCR2 of RHΔHX-Δpyk2
PCR2-DHFR-3H-R	5’- GATGACCCTTCTCAGGCAAC-3’	PCR2 of RHΔHX-Δpyk2
iPYK2-PCR3-F	5’- TGTGTCGCTTGTCTCCTCTG-3’	PCR3 of RHΔHX-Δpyk2
iPYK2-PCR3-R	5’- GACAACGTATGTTCGCGTAG-3’	PCR3 of RHΔHX-Δpyk2
PCR1-5’-UpU5PYK2-F	5’-CAGACTGGAGATCTACGTCAC-3’	PCR1 of iPYK1-Δpyk2
PCR1-3'-in-CAT-R	5’-CATTGTGCGGCAGAACACGC-3’	PCR1 of iPYK1-Δpyk2 and iPYK1-Δgt1
PCR2-5'-in-CAT-F	5’-GGAGTGTTTCGCAGCAAGC-3’	PCR2 of iPYK1-Δpyk2 and iPYK1-Δgt1
PCR2-3’-DnU3 PYK2-R	5’-CTTCTCAGGCAACTTGGTGC-3’	PCR2 of iPYK1-Δpyk2
PCR3-5'-in- PYK2-F	5’-GACCTGACGCAGGGCATTTC-3’	PCR3 of iPYK1-Δpyk2
PCR3-5'-in- PYK2-R	5’-CTACTGTTCGGGCAAGCTCC-3’	PCR3 of iPYK1-Δpyk2
Vec-5H-CAT-3H-F	5’-CTATCTGTTGACTCGTGACG-3’	Amplification of pUC19::5H::3H form p PYK2::DHFR plasmid for p PYK2:: CAT construction
Vec-5H-CAT-3H-R	5’-CCTGTGAGAAGAGGGAACAT-3’	Amplification of pUC19::5H::3H form p PYK2::DHFR plasmid for p PYK2:: CAT construction
CAT-F	5’-ATGTTCCCTCTTCTCACAGGGATATCGAATTCCTGCAGCC-3’	Amplification of CAT for p PYK2:: CAT construction
CAT-R	5’-CCGTCACGAGTCAACAGATAGCTCTAGAACTAGTGGATCC-3’	Amplification of CAT for p PYK2:: CAT construction
GT1-5UTR-F	5’-GAGCGGATAACAATTTCACAGTGCTGTCAGCGGTCTGCTTG-3’	Amplification of 5’-homology of GT1 for p GT1::CAT construction
GT1-5UTR-R	5’-GGCGTAATCATGGTCATAGCCGCGTCCTTCGAAACAAGTC-3’	Amplification of 5’-homology of GT1 for p GT1::CAT construction
GT1-3UTR-F	5’-AACTGCCTGAGTCTACCAAGGTCTGTCGTCGCGCCCATTTC-3’	Amplification of 3’-homology of GT1 for p GT1::CAT construction
GT1-3UTR-R	5’-GTTTTCCCAGTCACGACGTTCGAGCGGCTAAAGAAACCAC-3’	Amplification of 3’-homology of GT1 for p GT1::CAT construction
p-CAT-F	5’-GCTATGACCATGATTACGCC-3’	Amplification of CAT for p GT1::CAT construction
p-CAT-R	5’-CTTGGTAGACTCAGGCAGTTC-3’	Amplification of CAT for p GT1::CAT construction
PCR1-up GT1-5'UTR-F	5’-CTGTGTGCAGCGGAATGTTAG-3’	PCR1 of iPYK1-Δgt1
PCR2-downGT1-3' UTR-R	5’-CTGAAACCTCACACGCGTAC-3’	PCR2 of iPYK1-Δgt1
Up-GT1-gRNA-F	5’-GATGTACCTGTCAGAGGTCAC-3’	PCR3 of iPYK1-Δgt1
Down-GT1-gRNA-R	5’-CCCATCGCAACAAACATCAC-3’	PCR3 of iPYK1-Δgt1
EF-Tu-qPCR-F	5’-TGTGCTCCTGAAGAAATAGC-3’	qPCR to amplify elongation factor Tu
EF-Tu-qPCR-R	5’-CATTGGCCCATCTACAGCAG-3’	qPCR to amplify elongation factor Tu
CytB-qPCR-F	5’-TACCGCTTGGATGTCTGGTT-3’	qPCR to amplify cytochrome b
CytB-qPCR-R	5’-AACCTCCAAGTAGCCAAGGT-3’	qPCR to amplify cytochrome b
UPRT-qPCR-F	5’-ACTGCGACGACATACTGGAGAAC-3’	qPCR to amplify UPRT
UPRT-qPCR-R	5’-AAGAAAACAAAGCGGAACAACAA-3’	qPCR to amplify UPRT
PYK2-CDS-F	5’-GATCTAAAATGGTGAGCAAGATGGACGATGGTGGAGCAGA-3’	Amplification of PYK2CDS for pTub:: PYK2(apico)::CAT construction
PYK2-CDS-R	5’-GGCATAATCTGGAACATCGTAAGGATATCGCCCTGACTCGAGAGTAC-3’	Amplification of PYK2CDS for pTub:: PYK2(apico)::CAT construction
358/988 aa-pyk2-F	5’-GATCTAAAATGGTGAGCAAGATGGCGAGCTGGGATTATGAAGAG-3’	Amplification of truncated-PYK2CDS for pTub:: PYK2(cyto)::CAT construction
358/988 aa-pyk2-R	5’-TCTGGAACATCGTAAGGATATCGCCCTGACTCGAGAGTAC-3’	Amplification of truncated-PYK2CDS for pTub:: PYK2(cyto)::CAT construction
PCR4-5'-in-Tublin-F	5’-CTCGTAGAGAACAAGCACTCG-3’	PCR4 of iPYK1/pyk2(cyto) and iPYK1/pyk2(apico)
gRNA-LDH1-Fw	5’-GCCGGTCTGACCAAGGTGCCGTTTTAGAGCTAGAAATAGC-3’	To construct the LDH1 specific CRISPR plasmid
5’-UpU5LDH1	5’-CTGTCCAGCGTAGCAATCAC-3’	PCR1 of iPYK1-Δldh1
3’-in DHFR	5’-ACCACGCCAAAGTAGAAAGG-3’	PCR1 of iPYK1-Δldh1
5’-InDHFR	5’-TGCTGGACTGTTGCTGTCTG-3’	PCR2 of iPYK1-Δldh1
3’-DnU3LDH1	5’-GTGGCCGACCTTTTCAGAGC-3’	PCR2 of iPYK1-Δldh1
5’-UpgRNA LDH1	5’-GCTAGACGCGGAGAGTTGTG-3’	PCR3 of iPYK1-Δldh1
3’-DngRNA LDH1	5’-AGCTGCTTCTCCGTGACTAC-3’	PCR3 of iPYK1-Δldh1
RT-tubulin-F	5’-CACTGGTACACGGGTGAAGGT-3’	β-tubulin based qPCR
RT-tubulin-R	5’-ATTCTCCCTCTTCCTCTGCG-3’	β-tubulin based qPCR
